# Supplementary material for: Identification and Validation of the miR/RAS/RUNX2 Autophagy Regulatory Network in AngII-Induced Hypertensive Nephropathy in MPC5 Cells Treated with Hydrogen Sulfide Donors
Source: Antioxidants (Basel). 2024 Aug 7;13(8):958. doi: 10.3390/antiox13080958 (PMC11351630; doi:10.3390/antiox13080958)
Supplement: Supplementary file 1 [file antioxidants-13-00958-s001.zip]

Archive with 6 entries (6 files):
- Supplementary Figure S1.TIF
- Supplementary Table S1.xlsx
- Supplementary Table S2.xlsx
- Supplementary Table S3.xlsx
- Supplementary Table S4.xlsx
- Supplementary Table S5.xlsx
