# Supplementary material for: Identification and Validation of the miR/RAS/RUNX2 Autophagy Regulatory Network in AngII-Induced Hypertensive Nephropathy in MPC5 Cells Treated with Hydrogen Sulfide Donors
Source: Antioxidants (Basel). 2024 Aug 7;13(8):958. doi: 10.3390/antiox13080958 (PMC11351630; doi:10.3390/antiox13080958)
Supplement: Supplementary file 1 [file antioxidants-13-00958-s001.zip › Supplementary Table S1.xlsx]

## Sheet: Sheet1
Supplementary Table S1 Autophagy-related gene set in Mus musculus
Gene	Description
Rptor	regulatory associated protein of MTOR, complex 1
Mtor	mechanistic target of rapamycin kinase
Mlst8	MTOR associated protein, LST8 homolog (S. cerevisiae)
Ulk2	unc-51 like kinase 2
Atg13	autophagy related 13
Atg101	autophagy related 101
Igbp1	immunoglobulin (CD79A) binding protein 1
Igbp1b	immunoglobulin (CD79A) binding protein 1b
Ppp2ca	protein phosphatase 2 (formerly 2A), catalytic subunit, alpha isoform
Ppp2cb	protein phosphatase 2 (formerly 2A), catalytic subunit, beta isoform
Atg9b	autophagy related 9B
Atg9a	autophagy related 9A
Atg2a	autophagy related 2A
Atg2b	autophagy related 2B
Wipi1	WD repeat domain, phosphoinositide interacting 1
Wipi2	WD repeat domain, phosphoinositide interacting 2
Becn1	beclin 1, autophagy related
Pik3c3	phosphatidylinositol 3-kinase catalytic subunit type 3
Pik3r4	phosphoinositide-3-kinase regulatory subunit 4
Atg12	autophagy related 12
Atg5	autophagy related 5
Atg16l1	autophagy related 16-like 1 (S. cerevisiae)
Atg7	autophagy related 7
Atg10	autophagy related 10
Atg3	autophagy related 3
Gabarapl1	gamma-aminobutyric acid (GABA) A receptor-associated protein-like 1
Gabarap	gamma-aminobutyric acid receptor associated protein
Gabarapl2	gamma-aminobutyric acid (GABA) A receptor-associated protein-like 2
Atg4b	autophagy related 4B, cysteine peptidase
Atg4d	autophagy related 4D, cysteine peptidase
Atg4c	autophagy related 4C, cysteine peptidase
Atg4a	autophagy related 4A, cysteine peptidase
Ins2	insulin II
Ins1	insulin I
Igf1r	insulin-like growth factor I receptor
Irs1	insulin receptor substrate 1
Irs2	insulin receptor substrate 2
Irs3	insulin receptor substrate 3
Irs4	insulin receptor substrate 4
Pik3ca	phosphatidylinositol-4,5-bisphosphate 3-kinase catalytic subunit alpha
Pik3cd	phosphatidylinositol-4,5-bisphosphate 3-kinase catalytic subunit delta
Pik3cb	phosphatidylinositol-4,5-bisphosphate 3-kinase catalytic subunit beta
Pik3r2	phosphoinositide-3-kinase regulatory subunit 2
Pik3r1	phosphoinositide-3-kinase regulatory subunit 1
Pik3r3	phosphoinositide-3-kinase regulatory subunit 3
Pdpk1	3-phosphoinositide dependent protein kinase 1
Akt1	thymoma viral proto-oncogene 1
Akt2	thymoma viral proto-oncogene 2
Akt3	thymoma viral proto-oncogene 3
Pten	phosphatase and tensin homolog
Hras	Harvey rat sarcoma virus oncogene
Kras	Kirsten rat sarcoma viral oncogene homolog
Nras	neuroblastoma ras oncogene
Mras	muscle and microspikes RAS
Rras	related RAS viral (r-ras) oncogene
Rras2	related RAS viral (r-ras) oncogene 2
Raf1	v-raf-leukemia viral oncogene 1
Map2k1	mitogen-activated protein kinase kinase 1
Map2k2	mitogen-activated protein kinase kinase 2
Mapk1	mitogen-activated protein kinase 1
Mapk3	mitogen-activated protein kinase 3
Hif1a	hypoxia inducible factor 1, alpha subunit
Ddit4	DNA-damage-inducible transcript 4
Tsc2	TSC complex subunit 2
Tsc1	TSC complex subunit 1
Bnip3	BCL2/adenovirus E1B interacting protein 3
Rheb	Ras homolog enriched in brain
Deptor	DEP domain containing MTOR-interacting protein
Akt1s1	AKT1 substrate 1 (proline-rich)
Rps6kb2	ribosomal protein S6 kinase, polypeptide 2
Rps6kb1	ribosomal protein S6 kinase, polypeptide 1
Ulk1	unc-51 like kinase 1
Rb1cc1	RB1-inducible coiled-coil 1
Supt20	SPT20 SAGA complex component
Smcr8	Smith-Magenis syndrome chromosome region, candidate 8 homolog (human)
Wdr41	WD repeat domain 41
C9orf72	C9orf72, member of C9orf72-SMCR8 complex
Rab8a	RAB8A, member RAS oncogene family
Rab39b	RAB39B, member RAS oncogene family
Sqstm1	sequestosome 1
Tbk1	TANK-binding kinase 1
Tank	TRAF family member-associated Nf-kappa B activator
Rab1a	RAB1A, member RAS oncogene family
Rraga	Ras-related GTP binding A
Rragb	Ras-related GTP binding B
Rragd	Ras-related GTP binding D
Rragc	Ras-related GTP binding C
Stk11	serine/threonine kinase 11
Prkaa1	protein kinase, AMP-activated, alpha 1 catalytic subunit
Prkaa2	protein kinase, AMP-activated, alpha 2 catalytic subunit
Prkaca	protein kinase, cAMP dependent, catalytic, alpha
Prkacb	protein kinase, cAMP dependent, catalytic, beta
Prkcd	protein kinase C, delta
Mapk8	mitogen-activated protein kinase 8
Mapk9	mitogen-activated protein kinase 9
Mapk10	mitogen-activated protein kinase 10
Bcl2	B cell leukemia/lymphoma 2
Bcl2l1	BCL2-like 1
Bad	BCL2-associated agonist of cell death
Nrbf2	nuclear receptor binding factor 2
Atg14	autophagy related 14
Ambra1	autophagy/beclin 1 regulator 1
Traf6	TNF receptor-associated factor 6
Trp53inp2	transformation related protein 53 inducible nuclear protein 2
Vmp1	vacuole membrane protein 1
Stx17	syntaxin 17
Uvrag	UV radiation resistance associated gene
Sh3glb1	SH3-domain GRB2-like B1 (endophilin)
Rubcn	RUN domain and cysteine-rich domain containing, Beclin 1-interacting protein
Camkk2	calcium/calmodulin-dependent protein kinase kinase 2, beta
Map3k7	mitogen-activated protein kinase kinase kinase 7
Ern1	endoplasmic reticulum (ER) to nucleus signalling 1
Itpr1	inositol 1,4,5-trisphosphate receptor 1
Dapk2	death-associated protein kinase 2
Dapk3	death-associated protein kinase 3
Dapk1	death associated protein kinase 1
Hmgb1	high mobility group box 1
Gm38574	predicted gene, 38574
Gm5396	predicted pseudogene 5396
Prap1	proline-rich acidic protein 1
Eif2ak3	eukaryotic translation initiation factor 2 alpha kinase 3
Eif2ak4	eukaryotic translation initiation factor 2 alpha kinase 4
Eif2s1	eukaryotic translation initiation factor 2, subunit 1 alpha
Mtmr4	myotubularin related protein 4
Mtmr3	myotubularin related protein 3
Mtmr14	myotubularin related protein 14
Zfyve1	zinc finger, FYVE domain containing 1
Atg16l2	autophagy related 16-like 2 (S. cerevisiae)
Cflar	CASP8 and FADD-like apoptosis regulator
Rab33b	RAB33B, member RAS oncogene family
Prkcq	protein kinase C, theta
Map1lc3a	microtubule-associated protein 1 light chain 3 alpha
Map1lc3b	microtubule-associated protein 1 light chain 3 beta
Lamp1	lysosomal-associated membrane protein 1
Lamp2	lysosomal-associated membrane protein 2
Rab7	RAB7, member RAS oncogene family
Rab7b	RAB7B, member RAS oncogene family
Vamp8	vesicle-associated membrane protein 8
Snap29	synaptosomal-associated protein 29
Ctsd	cathepsin D
Ctsl	cathepsin L
Ctsb	cathepsin B
