# Supplementary material for: Identification and Validation of the miR/RAS/RUNX2 Autophagy Regulatory Network in AngII-Induced Hypertensive Nephropathy in MPC5 Cells Treated with Hydrogen Sulfide Donors
Source: Antioxidants (Basel). 2024 Aug 7;13(8):958. doi: 10.3390/antiox13080958 (PMC11351630; doi:10.3390/antiox13080958)
Supplement: Supplementary file 1 [file antioxidants-13-00958-s001.zip › Supplementary Table S2.xlsx]

## Sheet: Sheet1
Supplementary Table S2 Primer sequences (5' to 3')
Primers	Category	Sequences (5' to 3')
mmu miR-98-5p RT Stem-loop	RT Stem-loop	GTCGTATCCAGTGCAGGGTCCGAGGTATTCGCACTGGATACGACAACAAT
mmu miR-669b-5p RT Stem-loop	RT Stem-loop	GTCGTATCCAGTGCAGGGTCCGAGGTATTCGCACTGGATACGACACATGC
mmu miR-98-5p	Forward	GCGGGCTGAGGTAGTAAGTTGT
mmu miR-669b-5p	Forward	CGGCAGTTTTGTGTGCATGT
mmu miRNA qRT-PCR	Reverse	CAGTGCAGGGTCCGAGGTAT
U6 snRNA_Forward	Forward	CTCGCTTCGGCAGCACA
U6 snRNA_Reverse	Reverse	AACGCTTCACGAATTTGCGT
mmu_Kras_Forward	Forward	CAAGAGCGCCTTGACGATACA
mmu_Kras_Reverse	Reverse	CCAAGAGACAGGTTTCTCCATC
mmu_Mapk1_Forward	Forward	GGTTGTTCCCAAATGCTGACT
mmu_Mapk1_Reverse	Reverse	CAACTTCAATCCTCTTGTGAGGG
mmu_Pik3ca_Forward	Forward	CCACGACCATCTTCGGGTG
mmu_Pik3ca_Reverse	Reverse	ACGGAGGCATTCTAAAGTCACTA
mmu_Pik3r1_Forward	Forward	ACACCACGGTTTGGACTATGG
mmu_Pik3r1_Reverse	Reverse	GGCTACAGTAGTGGGCTTGG
mmu_Nras_Forward	Forward	ACTGAGTACAAACTGGTGGTGG
mmu_Nras_Reverse	Reverse	TCGGTAAGAATCCTCTATGGTGG
mmu_Pten_Forward	Forward	TGGATTCGACTTAGACTTGACCT
mmu_Pten_Reverse	Reverse	GCGGTGTCATAATGTCTCTCAG
mmu_Pik3r3_Forward	Forward	TACAATACGGTGTGGAGTATGGA
mmu_Pik3r3_Reverse	Reverse	GAGTCATTGGCTTAGGTGGCT
mmu_Hif1a_Forward	Forward	ACCTTCATCGGAAACTCCAAAG
mmu_Hif1a_Reverse	Reverse	CTGTTAGGCTGGGAAAAGTTAGG
mmu_Mapk9_Forward	Forward	AGTGACAGTAAAAGCGATGGTC
mmu_Mapk9_Reverse	Reverse	AGCACAAACAATTCCTTGGGC
mmu_Map3k7_Forward	Forward	CGGATGAGCCGTTACAGTATC
mmu_Map3k7_Reverse	Reverse	ACTCCAAGCGTTTAATAGTGTCG
mmu_Prkcd_Forward	Forward	CCTCCTGTACGAAATGCTCATC
mmu_Prkcd_Reverse	Reverse	GTTTCCTGTTACTCCCAGCCT
mmu_Runx2_Forward	Forward	ACGATCTGAGATTTGTGGGC
mmu_Runx2_Reverse	Reverse	CTGTCTGTGCCTTCTTGGTT
mmu_Zfp219_Forward	Forward	GCTACTCCAACGGACCAGG
mmu_Zfp219_Reverse	Reverse	CTGCACGAGTCTCAGACCAAC
mmu_Gapdh_Forward	Forward	AGGTCGGTGTGAACGGATTTG
mmu_Gapdh_Reverse	Reverse	TGTAGACCATGTAGTTGAGGTCA
mmu_tnf-α_Forward	Forward	CCCTCACACTCAGATCATCTTCT
mmu_tnf-α_Reverse	Reverse	GCTACGACGTGGGCTACAG
mmu_il-1β_Forward	Forward	GCAACTGTTCCTGAACTCAACT
mmu_il-1β_Reverse	Reverse	ATCTTTTGGGGTCCGTCAACT
mmu_il-6_Forward	Forward	TAGTCCTTCCTACCCCAATTTCC
mmu_il-6_Reverse	Reverse	TTGGTCCTTAGCCACTCCTTC
mmu_Cbs_Forward	Forward	CCAGGCACCTGTGGTCAAC
mmu_Cbs_Reverse	Reverse	GGTCTCGTGATTGGATCTGCT
mmu_Cse_Forward	Forward	TTCCTGCCTAGTTTCCAGCAT
mmu_Cse_Reverse	Reverse	GGAAGTCCTGCTTAAATGTGGTG
mmu_Mst_Forward	Forward	TCACAGCCGCTGAAGTTACTG
mmu_Mst_Reverse	Reverse	CAGCATGTGGTCGTAGGGG
