# Supplementary material for: Identification and Validation of the miR/RAS/RUNX2 Autophagy Regulatory Network in AngII-Induced Hypertensive Nephropathy in MPC5 Cells Treated with Hydrogen Sulfide Donors
Source: Antioxidants (Basel). 2024 Aug 7;13(8):958. doi: 10.3390/antiox13080958 (PMC11351630; doi:10.3390/antiox13080958)
Supplement: Supplementary file 1 [file antioxidants-13-00958-s001.zip › Supplementary Table S3.xlsx]

## Sheet: Sheet1
Supplementary Table S3 Differentially expressed miRNAs between AngII and Ctrl group
probe ID	miRNA_ID	P.Value	logFC	Change
MIMAT0015643_st	mmu-miR-3472	0.0008322	1.29284	Up
MIMAT0027866_st	mmu-miR-6982-5p	0.0009889	0.893917	Up
MIMAT0027718_st	mmu-miR-6909-5p	0.0011252	0.8456	Up
MIMAT0007879_st	mmu-miR-1893	0.0011493	1.17289	Up
MIMAT0029809_st	mmu-miR-7036b-3p	0.0020486	1.31964	Up
MIMAT0031419_st	mmu-miR-8113	0.0026079	0.85655	Up
MIMAT0027976_st	mmu-miR-7036-5p	0.0027849	0.810563	Up
MIMAT0029831_st	mmu-miR-7662-3p	0.0029821	0.897837	Up
MIMAT0014845_st	mmu-miR-3069-3p	0.0032912	-0.67576	Down
MIMAT0004642_st	mmu-miR-330-5p	0.0036436	0.92604	Up
MIMAT0029868_st	mmu-miR-7677-5p	0.0038858	0.77138	Up
MIMAT0027842_st	mmu-miR-6970-5p	0.0041572	0.714173	Up
MIMAT0005848_st	mmu-miR-466j	0.0045582	-0.97363	Down
MIMAT0004649_st	mmu-miR-339-3p	0.0050694	-0.76155	Down
MI0022805_st	mmu-mir-6958	0.005404	0.671392	Up
MIMAT0004875_st	mmu-miR-466b-5p	0.0058952	0.699841	Up
MIMAT0014885_st	mmu-miR-466o-5p	0.0058952	0.699841	Up
MIMAT0000544_st	mmu-miR-129-2-3p	0.0063984	-0.667657	Down
MIMAT0027739_st	mmu-miR-6919-3p	0.0064713	-0.661496	Down
MI0022801_st	mmu-mir-6954	0.0065848	-0.69203	Down
MIMAT0003892_st	mmu-miR-762	0.0067026	1.121	Up
MIMAT0004533_st	mmu-miR-141-5p	0.0067429	0.934047	Up
MIMAT0025144_st	mmu-miR-6394	0.0071567	1.31814	Up
MIMAT0000144_st	mmu-miR-132-3p	0.007236	1.04163	Up
MIMAT0027950_st	mmu-miR-7023-5p	0.0074556	0.683617	Up
MI0004707_st	mmu-mir-718	0.0078127	0.6232	Up
MIMAT0014857_st	mmu-miR-3074-1-3p	0.0080392	-0.63142	Down
MIMAT0017278_st	mmu-miR-92b-5p	0.0085924	0.677533	Up
MIMAT0029822_st	mmu-miR-7658-5p	0.009617	1.00486	Up
MI0005509_x_st	mmu-mir-466f-3	0.009836	-0.659935	Down
MIMAT0004669_st	mmu-miR-125b-1-3p	0.0103584	0.707643	Up
MIMAT0027878_st	mmu-miR-6988-5p	0.0104501	0.895237	Up
MIMAT0029902_st	mmu-miR-7687-5p	0.0105681	0.687477	Up
MIMAT0017274_st	mmu-miR-466h-3p	0.0108817	-1.05737	Down
MIMAT0003501_st	mmu-miR-711	0.0109078	1.30148	Up
MIMAT0002109_st	mmu-miR-468-3p	0.0111388	0.833143	Up
MIMAT0031427_st	mmu-miR-3473g	0.0111989	1.10258	Up
MIMAT0022930_st	mmu-miR-698-5p	0.0112557	0.702647	Up
MIMAT0014944_st	mmu-miR-3107-3p	0.0117046	0.610543	Up
MIMAT0000588_st	mmu-miR-341-3p	0.0117198	-0.712133	Down
MIMAT0027864_st	mmu-miR-6981-5p	0.012172	-0.59123	Down
MIMAT0027880_st	mmu-miR-6989-5p	0.0123413	-0.954383	Down
MIMAT0028410_st	mmu-miR-7221-5p	0.0124308	0.612115	Up
MIMAT0027833_st	mmu-miR-3547-3p	0.0128094	-0.634643	Down
MIMAT0027981_st	mmu-miR-7038-3p	0.0128938	-1.15369	Down
MIMAT0007877_st	mmu-miR-1894-5p	0.0131893	-0.659127	Down
MIMAT0022385_st	mmu-miR-5627-5p	0.0132044	1.47603	Up
MIMAT0009440_st	mmu-miR-1967	0.0135771	0.910025	Up
MIMAT0029798_st	mmu-miR-7648-5p	0.0141663	0.680603	Up
MIMAT0027762_st	mmu-miR-6931-5p	0.0141933	0.688097	Up
MIMAT0027884_st	mmu-miR-6991-5p	0.0146215	1.0432	Up
MI0013007_st	mmu-mir-2861	0.0146382	0.8762	Up
MI0000158_st	mmu-mir-132	0.0162957	0.699221	Up
MIMAT0028062_st	mmu-miR-7078-5p	0.0167194	0.67249	Up
MIMAT0031405_st	mmu-miR-8101	0.0168107	0.651397	Up
MI0024986_st	mmu-mir-7648	0.0176325	0.644503	Up
MIMAT0025140_st	mmu-miR-6391	0.0177136	0.70289	Up
MIMAT0000237_st	mmu-miR-204-5p	0.0178411	-0.887353	Down
MIMAT0011213_st	mmu-miR-2137	0.0181236	0.853167	Up
MIMAT0007872_st	mmu-miR-1906	0.0189869	1.01344	Up
MIMAT0009435_st	mmu-miR-1962	0.0190664	0.600307	Up
MIMAT0000238_st	mmu-miR-205-5p	0.01912	-0.599193	Down
MIMAT0028400_st	mmu-miR-7216-5p	0.0191774	0.643077	Up
MIMAT0020641_st	mmu-miR-5130	0.0192293	0.87415	Up
MIMAT0000659_st	mmu-miR-212-3p	0.0195709	0.83676	Up
MIMAT0000616_st	mmu-miR-101b-3p	0.0202596	-0.707723	Down
MIMAT0020640_st	mmu-miR-5129-5p	0.020269	1.02351	Up
MIMAT0028076_st	mmu-miR-7085-5p	0.0204275	0.883693	Up
MIMAT0004531_st	mmu-miR-135a-1-3p	0.0205462	0.730333	Up
MIMAT0003734_st	mmu-miR-667-3p	0.0209146	-0.707573	Down
MIMAT0013803_st	mmu-miR-2861	0.0212234	0.705833	Up
MIMAT0003505_st	mmu-miR-714	0.0220226	0.876543	Up
MIMAT0031425_st	mmu-miR-8119	0.0220979	0.644067	Up
MIMAT0020637_st	mmu-miR-5126	0.0226016	0.593267	Up
MIMAT0014862_st	mmu-miR-3077-5p	0.0228899	0.84136	Up
MIMAT0027827_st	mmu-miR-6963-3p	0.0251857	-0.821217	Down
MIMAT0027951_st	mmu-miR-7023-3p	0.0259078	-0.607355	Down
MIMAT0027937_st	mmu-miR-7016-3p	0.0263968	-0.666697	Down
MIMAT0027782_st	mmu-miR-6941-5p	0.0287312	1.04082	Up
MIMAT0000672_st	mmu-miR-199b-5p	0.0296571	-0.900463	Down
MIMAT0027955_st	mmu-miR-7025-3p	0.0296704	-0.630963	Down
MIMAT0028411_st	mmu-miR-7221-3p	0.0307702	0.632253	Up
MIMAT0029839_st	mmu-miR-7666-3p	0.0318364	0.781843	Up
MIMAT0027913_st	mmu-miR-7004-3p	0.0332313	-0.624796	Down
MIMAT0020630_st	mmu-miR-5122	0.0337996	0.891587	Up
MIMAT0005860_st	mmu-miR-1199-5p	0.0341806	0.824369	Up
MIMAT0024864_st	mmu-miR-6244	0.0343722	1.14006	Up
MIMAT0000545_st	mmu-miR-98-5p	0.0345441	-1.10839	Down
MIMAT0014895_st	mmu-miR-3087-5p	0.035189	0.827043	Up
MIMAT0027754_st	mmu-miR-6927-5p	0.0356887	0.591388	Up
MIMAT0003476_st	mmu-miR-669b-5p	0.0383908	-1.05853	Down
MIMAT0027832_st	mmu-miR-3547-5p	0.0386376	0.751847	Up
MIMAT0028044_st	mmu-miR-7069-5p	0.0392237	0.749103	Up
MIMAT0028042_st	mmu-miR-7068-5p	0.0392635	0.76351	Up
MIMAT0014933_st	mmu-miR-3102-5p	0.0398488	0.67486	Up
MIMAT0028068_st	mmu-miR-7081-5p	0.0415608	0.76506	Up
MIMAT0027808_st	mmu-miR-6954-5p	0.0420622	0.73396	Up
MIMAT0009416_st	mmu-miR-1949	0.0424884	0.83421	Up
MIMAT0027835_st	mmu-miR-6966-3p	0.0426161	-0.87868	Down
MIMAT0004882_st	mmu-miR-466f-3p	0.0431269	-1.3192	Down
MI0005554_st	mmu-mir-511	0.0441972	-0.600033	Down
MIMAT0017351_st	mmu-miR-1981-3p	0.0442609	-0.88682	Down
MIMAT0004876_st	mmu-miR-466b-3p	0.0462755	-0.658658	Down
MIMAT0004878_st	mmu-miR-466c-3p	0.0462755	-0.658658	Down
MIMAT0014892_st	mmu-miR-466p-3p	0.0462755	-0.658658	Down
MIMAT0004542_st	mmu-miR-191-3p	0.0476526	-0.95089	Down
MIMAT0027862_st	mmu-miR-6980-5p	0.0478833	0.6561	Up
MIMAT0004822_st	mmu-miR-770-5p	0.0488576	0.626471	Up
MIMAT0029799_st	mmu-miR-7648-3p	0.049237	0.769993	Up
