# Supplementary material for: Identification and Validation of the miR/RAS/RUNX2 Autophagy Regulatory Network in AngII-Induced Hypertensive Nephropathy in MPC5 Cells Treated with Hydrogen Sulfide Donors
Source: Antioxidants (Basel). 2024 Aug 7;13(8):958. doi: 10.3390/antiox13080958 (PMC11351630; doi:10.3390/antiox13080958)
Supplement: Supplementary file 1 [file antioxidants-13-00958-s001.zip › Supplementary Table S4.xlsx]

## Sheet: Sheet1
Supplementary Table S4 Differentially expressed miRNAs between AngII_H2S and AngII group
probe ID	miRNA ID	P.Value	logFC	Change
MIMAT0004635_st	mmu-miR-92a-2-5p	0.00020834	1.32258	Up
MIMAT0003186_st	mmu-miR-369-3p	0.00023597	-0.76415	Down
MIMAT0017274_st	mmu-miR-466h-3p	0.00029564	1.41367	Up
MIMAT0000209_st	mmu-miR-129-5p	0.00033966	0.954923	Up
MIMAT0004542_st	mmu-miR-191-3p	0.00042454	1.3931	Up
MIMAT0004884_st	mmu-miR-466h-5p	0.00109177	0.911387	Up
MIMAT0027913_st	mmu-miR-7004-3p	0.00162273	0.706948	Up
MIMAT0014836_st	mmu-miR-3065-5p	0.00198174	-1.39597	Down
MIMAT0028410_st	mmu-miR-7221-5p	0.00214614	-0.766381	Down
MIMAT0003476_st	mmu-miR-669b-5p	0.00294204	1.02181	Up
MIMAT0025144_st	mmu-miR-6394	0.00332143	-1.10938	Down
MIMAT0004875_st	mmu-miR-466b-5p	0.00336801	-0.70244	Down
MIMAT0014885_st	mmu-miR-466o-5p	0.00336801	-0.70244	Down
MIMAT0025585_st	mmu-miR-6540-5p	0.00437495	-0.958283	Down
MI0004155_st	mmu-mir-1843a	0.00488103	-0.769183	Down
MIMAT0025140_st	mmu-miR-6391	0.00547311	-0.678813	Down
MIMAT0000544_st	mmu-miR-129-2-3p	0.00584719	0.609967	Up
MIMAT0029797_st	mmu-miR-7647-3p	0.00632985	1.3452	Up
MI0016971_st	mmu-mir-1843b	0.00726436	-0.77091	Down
MIMAT0029831_st	mmu-miR-7662-3p	0.00740577	-0.846283	Down
MIMAT0029578_st	mmu-miR-7578	0.0074839	0.64559	Up
MIMAT0027955_st	mmu-miR-7025-3p	0.00900452	1.14002	Up
MIMAT0014877_st	mmu-miR-3084-3p	0.00929193	-0.650943	Down
MI0004155_x_st	mmu-mir-1843a	0.00946633	-0.642213	Down
MIMAT0028003_st	mmu-miR-7049-3p	0.00964781	0.85762	Up
MIMAT0015645_st	mmu-miR-3473a	0.00972517	-1.20595	Down
MIMAT0005848_st	mmu-miR-466j	0.0113737	0.98923	Up
MIMAT0000567_st	mmu-miR-329-3p	0.0127905	-0.86183	Down
MIMAT0017052_st	mmu-miR-210-5p	0.0129859	-2.00934	Down
MIMAT0025587_st	mmu-miR-3473e	0.0143806	-0.8928	Down
MIMAT0020367_st	mmu-miR-3473b	0.0170422	-0.850367	Down
MIMAT0028400_st	mmu-miR-7216-5p	0.0173965	-0.718993	Down
MIMAT0027878_st	mmu-miR-6988-5p	0.0183518	-0.753097	Down
MIMAT0029902_st	mmu-miR-7687-5p	0.0193647	-0.601533	Down
MIMAT0000545_st	mmu-miR-98-5p	0.0196375	1.1882	Up
MIMAT0009427_st	mmu-miR-669n	0.0201559	0.861963	Up
MIMAT0004782_st	mmu-miR-483-5p	0.0201573	0.808597	Up
MIMAT0003184_st	mmu-miR-487b-3p	0.0202824	-0.67714	Down
MIMAT0005837_st	mmu-miR-1187	0.0203175	0.690563	Up
MIMAT0014944_st	mmu-miR-3107-3p	0.0208799	-0.94244	Down
MIMAT0007868_st	mmu-miR-1903	0.0209227	-0.74399	Down
MIMAT0020639_st	mmu-miR-5128	0.0212633	-0.864987	Down
MIMAT0004533_st	mmu-miR-141-5p	0.0242846	-0.97912	Down
MIMAT0028417_st	mmu-miR-7224-3p	0.0251563	0.89423	Up
MIMAT0004822_st	mmu-miR-770-5p	0.025381	-0.675577	Down
MIMAT0004665_st	mmu-miR-218-1-3p	0.0263526	-0.764018	Down
MIMAT0017340_st	mmu-miR-1930-3p	0.0271381	1.024	Up
MIMAT0003727_st	mmu-miR-374b-5p	0.028452	0.898583	Up
MIMAT0009421_st	mmu-miR-669o-5p	0.0284851	0.8464	Up
MIMAT0027980_st	mmu-miR-7038-5p	0.0292212	-0.97185	Down
MIMAT0014804_st	mmu-miR-1249-5p	0.0293569	-0.6461	Down
MIMAT0029808_st	mmu-miR-7036b-5p	0.0301587	-0.684573	Down
MIMAT0028010_st	mmu-miR-7053-5p	0.033109	-0.861013	Down
MIMAT0014917_st	mmu-miR-3098-5p	0.0339483	0.903983	Up
MIMAT0031409_st	mmu-miR-8105	0.0356605	0.672964	Up
MIMAT0000708_st	mmu-miR-363-3p	0.0366685	-0.876957	Down
MIMAT0027970_st	mmu-miR-7033-5p	0.0377601	-0.927337	Down
MIMAT0017077_st	mmu-miR-365-1-5p	0.038216	0.666707	Up
MIMAT0027981_st	mmu-miR-7038-3p	0.0394217	0.902683	Up
MIMAT0020646_st	mmu-miR-5135	0.0404822	0.791263	Up
MI0000150_s_st	mmu-mir-124-3	0.0412322	0.649143	Up
MI0000716_s_st	mmu-mir-124-1	0.0412322	0.649143	Up
MI0000717_s_st	mmu-mir-124-2	0.0412322	0.649143	Up
MIMAT0004642_st	mmu-miR-330-5p	0.0413363	-0.607653	Down
MIMAT0028451_st	mmu-miR-7241-3p	0.0416786	1.09693	Up
MIMAT0027903_st	mmu-miR-7000-3p	0.0427328	0.591853	Up
MIMAT0014842_st	mmu-miR-3068-5p	0.0430093	-0.706263	Down
MIMAT0009416_st	mmu-miR-1949	0.0443397	-1.9001	Down
MI0014050_x_st	mmu-mir-466m	0.04613	0.75058	Up
MIMAT0000597_st	mmu-miR-346-5p	0.0468446	0.58638	Up
