# Supplementary material for: Identification and Validation of the miR/RAS/RUNX2 Autophagy Regulatory Network in AngII-Induced Hypertensive Nephropathy in MPC5 Cells Treated with Hydrogen Sulfide Donors
Source: Antioxidants (Basel). 2024 Aug 7;13(8):958. doi: 10.3390/antiox13080958 (PMC11351630; doi:10.3390/antiox13080958)
Supplement: Supplementary file 1 [file antioxidants-13-00958-s001.zip › Supplementary Table S5.xlsx]

## Sheet: Sheet1
Supplementary Table S5 DEMs and their target ADEGs in AngII vs Ctrl and AngII_H2S vs AngII comparison
AngII vs Ctrl				AngII_H2S vs AngII
NO.	DEMs	ADEGs	NO.	DEMs	ADEGs
1	miR-101b-3p	Hif1a	1	miR-363-3p	Kras
2	miR-101b-3p	Sqstm1	2	miR-363-3p	Pten
3	miR-101b-3p	Mapk1	3	miR-363-3p	Pik3ca
4	miR-101b-3p	Irs1	4	miR-363-3p	Pik3r1
5	miR-101b-3p	Rps6kb1	5	miR-363-3p	Mapk8
6	miR-1199-5p	Pten	6	miR-363-3p	Pik3r3
7	miR-1199-5p	Rps6kb1	7	miR-3065-5p	Mapk1
8	miR-1199-5p	Pik3r3	8	miR-3065-5p	Kras
9	miR-1199-5p	Pdpk1	9	miR-3065-5p	Pik3ca
10	miR-132-3p	Mapk1	10	miR-3065-5p	Pik3r1
11	miR-132-3p	Nras	11	miR-3065-5p	Hif1a
12	miR-132-3p	Map3k7	12	miR-3065-5p	Mapk9
13	miR-132-3p	Pdpk1	13	miR-3065-5p	Pik3r3
14	miR-132-3p	Hif1a	14	miR-374b-5p	Pten
15	miR-132-3p	Rab7	15	miR-374b-5p	Mapk8
16	miR-132-3p	Pten	16	miR-374b-5p	Nras
17	miR-132-3p	Rps6kb1	17	miR-374b-5p	Mapk1
18	miR-132-3p	Prkcd	18	miR-374b-5p	Pik3ca
19	miR-199b-5p	Hif1a	19	miR-374b-5p	Hif1a
20	miR-199b-5p	Map3k7	20	miR-374b-5p	Prkcd
21	miR-204-5p	Kras	21	miR-3473a	Pten
22	miR-204-5p	Mapk1	22	miR-3473a	Pik3r1
23	miR-204-5p	Pik3ca	23	miR-3473a	Mapk9
24	miR-204-5p	Prkaca	24	miR-669b-5p	Pik3ca
25	miR-204-5p	Map3k7	25	miR-669b-5p	Hif1a
26	miR-204-5p	Pik3r1	26	miR-669b-5p	Pik3r3
27	miR-204-5p	Rps6kb1	27	miR-669b-5p	Pik3r1
28	miR-205-5p	Pten	28	miR-669b-5p	Mapk8
29	miR-205-5p	Irs1	29	miR-669n	Pik3ca
30	miR-205-5p	Igf1r	30	miR-669n	Hif1a
31	miR-205-5p	Pdpk1	31	miR-669n	Mapk1
32	miR-205-5p	Pik3r1	32	miR-669n	Nras
33	miR-205-5p	Mapk9	33	miR-669n	Pten
34	miR-205-5p	Rptor	34	miR-1187	Pik3ca
35	miR-205-5p	Map3k7	35	miR-1187	Prkcd
36	miR-205-5p	Sqstm1	36	miR-1187	Map3k7
37	miR-330-5p	Map3k7	37	miR-329-3p	Pik3r1
38	miR-330-5p	Mapk1	38	miR-329-3p	Map3k7
39	miR-330-5p	Pik3r1	39	miR-329-3p	Pten
40	miR-330-5p	Nras	40	miR-329-3p	Prkcd
41	miR-330-5p	Prkaca	41	miR-329-3p	Nras
42	miR-330-5p	Igf1r	42	miR-98-5p	Nras
43	miR-466f-3p	Pik3ca	43	miR-98-5p	Mapk9
44	miR-466f-3p	Pik3r1	44	miR-98-5p	Prkcq
45	miR-466f-3p	Pten	45	miR-98-5p	Mapk1
46	miR-466f-3p	Igf1r	46	miR-98-5p	Pik3r1
47	miR-466f-3p	Mapk9	47	miR-98-5p	Hif1a
48	miR-466f-3p	Prkcd	48	miR-98-5p	Prkcd
49	miR-466p-3p	Pik3ca	49	miR-98-5p	Pten
50	miR-466p-3p	Nras	50	miR-98-5p	Mapk8
51	miR-466p-3p	Mapk1	51	miR-129-5p	Nras
52	miR-466p-3p	Pik3r1	52	miR-129-5p	Hif1a
53	miR-466p-3p	Irs1	53	miR-129-5p	Mapk1
54	miR-466p-3p	Mapk9	54	miR-129-5p	Pten
55	miR-466p-3p	Prkcd	55	miR-129-5p	Pik3ca
56	miR-466p-3p	Pdpk1	56	miR-129-5p	Pik3r1
57	miR-466p-3p	Rab7	57	miR-129-5p	Mapk8
58	miR-669b-5p	Pik3ca	58	miR-129-5p	Map3k7
59	miR-669b-5p	Pik3r3	59	miR-466j	Map3k7
60	miR-669b-5p	Hif1a	60	miR-466j	Pten
61	miR-669b-5p	Pik3r1	61	miR-466j	Pik3ca
62	miR-669b-5p	Irs1	62	miR-466j	Mapk9
63	miR-669b-5p	Becn1	63	0.0412322	-0.649143
64	miR-669b-5p	Pdpk1	64	0.0413363	0.607653
65	miR-762	Traf6	65	0.0416786	-1.09693
66	miR-762	Rptor	66	0.0427328	-0.591853
67	miR-762	Map3k7	67	0.0430093	0.706263
68	miR-762	Pdpk1	68	0.0443397	1.9001
69	miR-762	Irs1	69	0.04613	-0.75058
70	miR-762	Becn1	70	0.0468446	-0.58638
71	miR-762	Mapk1
72	miR-762	Pik3r1
73	miR-762	Pten
74	miR-762	Rps6kb1
75	miR-98-5p	Mapk1
76	miR-98-5p	Pik3r1
77	miR-98-5p	Nras
78	miR-98-5p	Mapk9
79	miR-98-5p	Pdpk1
80	miR-98-5p	Hif1a
81	miR-98-5p	Prkcd
82	miR-98-5p	Pten
83	miR-98-5p	Irs1
84	miR-98-5p	Igf1r
